# Supplementary material for: Distinct Characteristics of Patients with Gout and an Underweight or Normal Body Mass Index: A Single-Center Retrospective Cross-Sectional Study
Source: Life (Basel). 2025 Dec 8;15(12):1876. doi: 10.3390/life15121876 (PMC12734147; doi:10.3390/life15121876)
Supplement: Supplementary file 1 [file life-15-01876-s001.zip]

Archive with 1 entries (1 files):
- life-3966900-supplementary.pdf
